# Supplementary material for: TP53 Co-Mutation Status Association with Clinical Outcomes in Patients with EGFR-Mutant Non-Small Cell Lung Cancer
Source: Cancers (Basel). 2022 Dec 12;14(24):6127. doi: 10.3390/cancers14246127 (PMC9776757; doi:10.3390/cancers14246127)
Supplement: Supplementary file 1 [file cancers-14-06127-s001.zip]

Archive with 1 entries (1 files):
- cancers-1978137-supplementary.pdf
